# Supplementary material for: Deltamethrin Resistance Mechanisms in Aedes aegypti Populations from Three French Overseas Territories Worldwide
Source: PLoS Negl Trop Dis. 2015 Nov 20;9(11):e0004226. doi: 10.1371/journal.pntd.0004226 (PMC4654492; doi:10.1371/journal.pntd.0004226)
Supplement: S3 Table — (XLSX) [file pntd.0004226.s004.xlsx]

## Sheet: S3 table
population	ProbeName	TargetID	Vectorbase Description	p (Corr)	p	FC (abs)	Regulation
GUY	CUST_1347_PI426438706	AAEL001323-RA	conserved hypothetical protein [Source:VB External Description;Acc:AAEL001323]	0.000681299	0.000170001	2.33583	up
GUY	CUST_7_PI426438706	AAEL002031-RA	cytochrome P450 [Source:VB External Description;Acc:AAEL002031]	0.000293381	3.64557e-05	4.24997	up
GUY	CUST_139_PI426438706	AAEL002046-RA	cytochrome P450 [Source:VB External Description;Acc:AAEL002046]	0.000873092	0.000335805	7.5285	up
GUY	CUST_241_PI426438706	AAEL002071-RA	cytochrome P450 [Source:VB External Description;Acc:AAEL002071]	0.000510917	0.000102788	4.61454	up
GUY	CUST_1788_PI426438706	AAEL002288-RA	serine protease [Source:VB External Description;Acc:AAEL002288]	0.000583694	0.000120883	3.72377	up
GUY	CUST_1789_PI426438706	AAEL002301-RA	serine protease [Source:VB External Description;Acc:AAEL002301]	0.000873092	0.000333596	2.51229	up
GUY	CUST_392_PI426438706	AAEL002385-RA		0.000659573	0.000144404	2.0538	up
GUY	CUST_28_PI426466772	AAEL002524-RA	C-Type lectin (CTL). [Source:VB External Description;Acc:AAEL002524]	0.000332531	5.02757e-05	3.9925	up
GUY	CUST_316_PI426438706	AAEL002633-RA	cytochrome P450 [Source:VB External Description;Acc:AAEL002633]	0.000867592	0.000290168	2.67738	up
GUY	CUST_216_PI426438706	AAEL002638-RA	cytochrome P450 [Source:VB External Description;Acc:AAEL002638]	0.000931804	0.000430789	2.37669	up
GUY	CUST_2079_PI426438706	AAEL003483-RA	conserved hypothetical protein [Source:VB External Description;Acc:AAEL003483]	0.000510917	0.000101161	6.35315	up
GUY	CUST_385_PI426438706	AAEL004022-RA		0.000777395	0.000243799	2.20747	up
GUY	CUST_795_PI426438706	AAEL004501-RA	s-adenosylmethionine synthetase [Source:VB External Description;Acc:AAEL004501]	0.000931804	0.000435577	2.80675	up
GUY	CUST_413_PI426438706	AAEL005112-RA		0.000965449	0.000457017	2.56563	up
GUY	CUST_2128_PI426438706	AAEL005187-RA	laminin gamma 1 chain [Source:VB External Description;Acc:AAEL005187]	0.000263592	3.0359e-05	2.07236	up
GUY	CUST_24_PI426466772	AAEL005482-RA	C-Type lectin (CTL). [Source:VB External Description;Acc:AAEL005482]	0.000976222	0.000476839	9.94821	up
GUY	CUST_702_PI426497014	AAEL006526-RA	neurotransmitter gated ion channel [Source:VB External Description;Acc:AAEL006526]	0.000263592	3.11944e-05	3.43625	up
GUY	CUST_219_PI426438706	AAEL006793-RA	cytochrome P450 [Source:VB External Description;Acc:AAEL006793]	0.000913712	0.000386774	3.44556	up
GUY	CUST_190_PI426438706	AAEL006798-RA	cytochrome P450 [Source:VB External Description;Acc:AAEL006798]	0.000681299	0.000173007	3.69569	up
GUY	CUST_1907_PI426497014	AAEL007131-RA	#N/A	0.00091024	0.000377022	6.04887	up
GUY	CUST_1698_PI426497014	AAEL007238-RA	conserved hypothetical protein [Source:VB External Description;Acc:AAEL007238]	0.000873092	0.000314699	3.13295	up
GUY	CUST_352_PI426438706	AAEL007951-RA	glutathionetransferase [Source:VB External Description;Acc:AAEL007951]	0.000260156	1.7016e-05	5.71278	up
GUY	CUST_356_PI426438706	AAEL007962-RA	glutathionetransferase [Source:VB External Description;Acc:AAEL007962]	0.000777395	0.00023989	2.84322	up
GUY	CUST_161_PI426438706	AAEL009124-RA	cytochrome P450 [Source:VB External Description;Acc:AAEL009124]	0.000777395	0.000229858	4.08683	up
GUY	CUST_151_PI426438706	AAEL009127-RA	cytochrome P450 [Source:VB External Description;Acc:AAEL009127]	0.000263592	2.17069e-05	8.56634	up
GUY	CUST_1212_PI426438706	AAEL010163-RA	conserved hypothetical protein [Source:VB External Description;Acc:AAEL010163]	0.000777395	0.000234398	2.59573	up
GUY	CUST_520_PI426438706	AAEL010372-RA	aldehyde oxidase [Source:VB External Description;Acc:AAEL010372]	0.000151029	4.22084e-06	2.34848	up
GUY	CUST_20_PI426466772	AAEL011453-RA	C-Type lectin (CTL). [Source:VB External Description;Acc:AAEL011453]	0.000839683	0.00027327	8.27951	up
GUY	CUST_579_PI426438706	AAEL012069-RB	glutathione peroxidase [Source:VB External Description;Acc:AAEL012069]	0.000867592	0.00029262	2.18761	up
GUY	CUST_176_PI426438706	AAEL012491-RA	#N/A	0.000438096	7.77685e-05	3.98274	up
GUY	CUST_116_PI426438706	AAEL012492-RA	cytochrome P450 [Source:VB External Description;Acc:AAEL012492]	0.000625029	0.000133142	4.35519	up
GUY	CUST_1630_PI426497014	AAEL013608-RA	sugar transporter [Source:VB External Description;Acc:AAEL013608]	0.000151029	5.36198e-06	3.30203	up
GUY	CUST_590_PI426438706	AAEL014548-RA	thioredoxin peroxidase [Source:VB External Description;Acc:AAEL014548]	0.000681299	0.000169826	2.31991	up
GUY	CUST_293_PI426438706	AAEL014605-RA	cytochrome P450 [Source:VB External Description;Acc:AAEL014605]	0.000994996	0.000500442	3.45706	up
GUY	CUST_290_PI426438706	AAEL014606-RA	cytochrome P450 [Source:VB External Description;Acc:AAEL014606]	0.000151029	1.91005e-06	4.68533	up
GUY	CUST_323_PI426438706	AAEL014607-RA	cytochrome P450 [Source:VB External Description;Acc:AAEL014607]	0.000406559	6.97646e-05	8.89577	up
GUY	CUST_208_PI426438706	AAEL014615-RA	cytochrome P450 [Source:VB External Description;Acc:AAEL014615]	0.000213843	8.85742e-06	6.03324	up
GUY	CUST_2271_PI426497014	AAEL014668-RA	#N/A	0.000332531	5.11587e-05	27.3354	up
GUY	CUST_296_PI426438706	AAEL014891-RA	cytochrome P450 [Source:VB External Description;Acc:AAEL014891]	0.000880699	0.000354364	3.82961	up
GUY	CUST_133_PI426438706	AAEL014893-RA	cytochrome P450 [Source:VB External Description;Acc:AAEL014893]	0.000151029	5.32564e-06	33.8324	up
GUY	CUST_2372_PI426497014	AAEL017061-RA	#N/A	0.000263592	2.92761e-05	5.3966	up
GUY	CUST_888_PI426438706	AAEL001421-RA	high density lipoprotien binding protein / vigilin [Source:VB External Description;Acc:AAEL001421]	0.000507071	9.3013e-05	2.27448	down
GUY	CUST_798_PI426438706	AAEL002176-RA	inosine-uridine preferring nucleoside hydrolase [Source:VB External Description;Acc:AAEL002176]	0.000873092	0.000327029	3.67725	down
GUY	CUST_149_PI426466772	AAEL003007-RA	hypothetical protein [Source:VB External Description;Acc:AAEL003007]	0.00029821	4.05848e-05	2.24678	down
GUY	CUST_341_PI426497014	AAEL003228-RA	mitotic protein phosphatase 1 regulator, putative [Source:VB External Description;Acc:AAEL003228]	0.000873092	0.000305918	2.05997	down
GUY	CUST_1505_PI426438706	AAEL003286-RA	alkaline phosphatase [Source:VB External Description;Acc:AAEL003286]	0.000263592	3.11785e-05	5.37167	down
GUY	CUST_1517_PI426438706	AAEL003317-RA	alkaline phosphatase [Source:VB External Description;Acc:AAEL003317]	0.000357532	5.9236e-05	4.57373	down
GUY	CUST_877_PI426497014	AAEL004007-RA	GTP binding protein (mitochondrial), putative [Source:VB External Description;Acc:AAEL004007]	0.000913712	0.000389274	2.40901	down
GUY	CUST_1363_PI426438706	AAEL005428-RA	conserved hypothetical protein [Source:VB External Description;Acc:AAEL005428]	0.000880699	0.000352612	8.66216	down
GUY	CUST_1908_PI426497014	AAEL007835-RA	serine/threonine protein kinase [Source:VB External Description;Acc:AAEL007835]	0.00068918	0.00018351	3.77763	down
GUY	CUST_1678_PI426438706	AAEL008079-RA	trypsin-alpha, putative [Source:VB External Description;Acc:AAEL008079]	0.00023161	1.23343e-05	3.48123	down
GUY	CUST_155_PI426466772	AAEL008821-RA	hypothetical protein [Source:VB External Description;Acc:AAEL008821]	0.00023161	1.1043e-05	2.06959	down
GUY	CUST_1697_PI426438706	AAEL010196-RA	trypsin [Source:VB External Description;Acc:AAEL010196]	0.00091383	0.000399609	15.8609	down
GUY	CUST_1701_PI426438706	AAEL010203-RA	#N/A	0.000976222	0.000469999	12.9948	down
GUY	CUST_1743_PI426497014	AAEL010710-RA	#N/A	0.000807526	0.000258026	3.03001	down
GUY	CUST_1574_PI426438706	AAEL011175-RA	alkaline phosphatase [Source:VB External Description;Acc:AAEL011175]	0.000994996	0.000498115	2.31056	down
GUY	CUST_637_PI426438706	AAEL012579-RA	aspartate aminotransferase [Source:VB External Description;Acc:AAEL012579]	0.000880699	0.000349092	2.44503	down
GUY	CUST_621_PI426438706	AAEL012636-RA	#N/A	0.000306458	4.35207e-05	2.97851	down
GUY	CUST_1732_PI426438706	AAEL013629-RA	trypsin-alpha, putative [Source:VB External Description;Acc:AAEL013629]	0.000260156	1.84726e-05	3.70158	down
GUY	CUST_1738_PI426438706	AAEL013712-RA	Trypsin 5G1 Precursor (EC 3.4.21.4) [Source:VB External Description;Acc:AAEL013712]	0.000886002	0.000361741	20.709	down
GUY	CUST_1742_PI426438706	AAEL013714-RA	#N/A	0.000924288	0.000415656	16.5766	down
GUY	CUST_1744_PI426438706	AAEL013715-RA	trypsin [Source:VB External Description;Acc:AAEL013715]	0.000873092	0.000330508	14.6639	down
GUY	CUST_19_PI426438706	AAEL014411-RA	cytochrome P450 [Source:VB External Description;Acc:AAEL014411]	0.000263592	3.11344e-05	2.06843	down
GUA	CUST_1763_PI426438706	AAEL000037-RA	Clip-domain serine protease, family B [Source:VB External Description;Acc:AAEL000037]	0.000387607	8.25771e-05	2.17373	up
GUA	CUST_2004_PI426438706	AAEL001928-RA	Actin-1 [Source:VB External Description;Acc:AAEL001928]	0.000255225	3.04918e-05	2.06516	up
GUA	CUST_818_PI426438706	AAEL001963-RA	protein serine/threonine kinase, putative [Source:VB External Description;Acc:AAEL001963]	0.000714474	0.000246351	3.23003	up
GUA	CUST_7_PI426438706	AAEL002031-RA	cytochrome P450 [Source:VB External Description;Acc:AAEL002031]	0.000585105	0.000179	3.47756	up
GUA	CUST_239_PI426438706	AAEL002043-RA	cytochrome P450 [Source:VB External Description;Acc:AAEL002043]	0.000202449	4.85002e-06	3.41662	up
GUA	CUST_139_PI426438706	AAEL002046-RA	cytochrome P450 [Source:VB External Description;Acc:AAEL002046]	0.000537667	0.000143461	9.35012	up
GUA	CUST_241_PI426438706	AAEL002071-RA	cytochrome P450 [Source:VB External Description;Acc:AAEL002071]	0.000202449	3.6923e-06	9.29373	up
GUA	CUST_1782_PI426438706	AAEL002124-RA	Clip-domain serine protease, family D. [Source:VB External Description;Acc:AAEL002124]	0.000743657	0.000268363	2.15759	up
GUA	CUST_1788_PI426438706	AAEL002288-RA	serine protease [Source:VB External Description;Acc:AAEL002288]	5.43271e-05	2.36205e-07	4.58021	up
GUA	CUST_1789_PI426438706	AAEL002301-RA	serine protease [Source:VB External Description;Acc:AAEL002301]	0.000753072	0.000275035	2.73926	up
GUA	CUST_391_PI426438706	AAEL002385-RA		0.000246484	2.04756e-05	2.17135	up
GUA	CUST_2079_PI426438706	AAEL003483-RA	conserved hypothetical protein [Source:VB External Description;Acc:AAEL003483]	0.000420749	9.39976e-05	5.32881	up
GUA	CUST_898_PI426497014	AAEL003844-RA	Galectin. [Source:VB External Description;Acc:AAEL003844]	0.000560112	0.000165598	2.07404	up
GUA	CUST_386_PI426438706	AAEL004022-RA		0.000976424	0.000439706	2.09217	up
GUA	CUST_795_PI426438706	AAEL004501-RA	s-adenosylmethionine synthetase [Source:VB External Description;Acc:AAEL004501]	0.000246484	2.0404e-05	3.4436	up
GUA	CUST_1198_PI426438706	AAEL004809-RA	conserved hypothetical protein [Source:VB External Description;Acc:AAEL004809]	0.000369016	7.7012e-05	6.38913	up
GUA	CUST_1837_PI426438706	AAEL005093-RA	Clip-domain serine protease, family B. [Source:VB External Description;Acc:AAEL005093]	0.000621667	0.000202717	2.55296	up
GUA	CUST_413_PI426438706	AAEL005112-RA		0.000249281	2.52832e-05	3.93122	up
GUA	CUST_24_PI426466772	AAEL005482-RA	C-Type lectin (CTL). [Source:VB External Description;Acc:AAEL005482]	0.00068578	0.000232569	9.30412	up
GUA	CUST_791_PI426438706	AAEL006542-RA	retinoid-inducible serine carboxypeptidase (serine carboxypeptidase [Source:VB External Description;Acc:AAEL006542]	0.000995531	0.000463138	2.37125	up
GUA	CUST_219_PI426438706	AAEL006793-RA	cytochrome P450 [Source:VB External Description;Acc:AAEL006793]	0.000735192	0.000258915	2.99931	up
GUA	CUST_190_PI426438706	AAEL006798-RA	cytochrome P450 [Source:VB External Description;Acc:AAEL006798]	0.00046999	0.000112835	3.2538	up
GUA	CUST_1986_PI426497014	AAEL007034-RA	conserved hypothetical protein [Source:VB External Description;Acc:AAEL007034]	0.000792642	0.000293893	2.31934	up
GUA	CUST_1698_PI426497014	AAEL007238-RA	conserved hypothetical protein [Source:VB External Description;Acc:AAEL007238]	0.000246484	1.81044e-05	3.52934	up
GUA	CUST_99_PI426438706	AAEL007830-RA	cytochrome P450 [Source:VB External Description;Acc:AAEL007830]	0.000850425	0.000341512	2.00769	up
GUA	CUST_352_PI426438706	AAEL007951-RA	glutathionetransferase [Source:VB External Description;Acc:AAEL007951]	0.00035879	6.98965e-05	3.40342	up
GUA	CUST_356_PI426438706	AAEL007962-RA	glutathionetransferase [Source:VB External Description;Acc:AAEL007962]	0.000585105	0.000180619	3.2219	up
GUA	CUST_173_PI426438706	AAEL009121-RA	cytochrome P450 [Source:VB External Description;Acc:AAEL009121]	0.000246484	1.84462e-05	11.5336	up
GUA	CUST_182_PI426438706	AAEL009123-RA	cytochrome P450 [Source:VB External Description;Acc:AAEL009123]	0.000647969	0.000214111	3.13892	up
GUA	CUST_151_PI426438706	AAEL009127-RA	cytochrome P450 [Source:VB External Description;Acc:AAEL009127]	0.00035879	6.45198e-05	6.85644	up
GUA	CUST_184_PI426438706	AAEL009130-RA	cytochrome P450 [Source:VB External Description;Acc:AAEL009130]	0.000743657	0.000265687	3.09063	up
GUA	CUST_2057_PI426438706	AAEL009459-RA	hypothetical protein [Source:VB External Description;Acc:AAEL009459]	0.000357433	5.75001e-05	3.70315	up
GUA	CUST_1212_PI426438706	AAEL010163-RA	conserved hypothetical protein [Source:VB External Description;Acc:AAEL010163]	0.00035879	6.65878e-05	2.3387	up
GUA	CUST_520_PI426438706	AAEL010372-RA	aldehyde oxidase [Source:VB External Description;Acc:AAEL010372]	0.000470951	0.000118762	2.19355	up
GUA	CUST_1689_PI426497014	AAEL010485-RA	sugar transporter [Source:VB External Description;Acc:AAEL010485]	0.000549796	0.000152987	2.19615	up
GUA	CUST_1174_PI426438706	AAEL010678-RA	conserved hypothetical protein [Source:VB External Description;Acc:AAEL010678]	0.000667107	0.000223336	3.57331	up
GUA	CUST_20_PI426466772	AAEL011453-RA	C-Type lectin (CTL). [Source:VB External Description;Acc:AAEL011453]	0.000255225	3.19292e-05	7.11547	up
GUA	CUST_1780_PI426497014	AAEL011863-RA	#N/A	0.000557524	0.000157697	2.14509	up
GUA	CUST_579_PI426438706	AAEL012069-RB	glutathione peroxidase [Source:VB External Description;Acc:AAEL012069]	0.000246484	2.10379e-05	2.25549	up
GUA	CUST_1275_PI426438706	AAEL012866-RA	conserved hypothetical protein [Source:VB External Description;Acc:AAEL012866]	0.000976424	0.000433947	3.64407	up
GUA	CUST_1630_PI426497014	AAEL013608-RA	sugar transporter [Source:VB External Description;Acc:AAEL013608]	0.000202449	5.85594e-06	3.23843	up
GUA	CUST_2141_PI426497014	AAEL014368-RA	sap18 [Source:VB External Description;Acc:AAEL014368]	0.00046999	0.000116476	2.31435	up
GUA	CUST_590_PI426438706	AAEL014548-RA	thioredoxin peroxidase [Source:VB External Description;Acc:AAEL014548]	0.000792642	0.000296379	2.06322	up
GUA	CUST_293_PI426438706	AAEL014605-RA	cytochrome P450 [Source:VB External Description;Acc:AAEL014605]	0.000866153	0.000366801	2.97797	up
GUA	CUST_323_PI426438706	AAEL014607-RA	cytochrome P450 [Source:VB External Description;Acc:AAEL014607]	0.000850425	0.000343867	4.3567	up
GUA	CUST_208_PI426438706	AAEL014615-RA	cytochrome P450 [Source:VB External Description;Acc:AAEL014615]	0.00035879	6.51569e-05	6.99439	up
GUA	CUST_2271_PI426497014	AAEL014668-RA	#N/A	0.000202449	2.77148e-06	91.5475	up
GUA	CUST_133_PI426438706	AAEL014893-RA	cytochrome P450 [Source:VB External Description;Acc:AAEL014893]	0.000215962	1.03286e-05	13.4689	up
GUA	CUST_135_PI426497014	AAEL000562-RA	conserved hypothetical protein [Source:VB External Description;Acc:AAEL000562]	0.000249281	2.4266e-05	2.21009	down
GUA	CUST_798_PI426438706	AAEL002176-RA	inosine-uridine preferring nucleoside hydrolase [Source:VB External Description;Acc:AAEL002176]	0.000866153	0.000360265	3.41506	down
GUA	CUST_149_PI426466772	AAEL003007-RA	hypothetical protein [Source:VB External Description;Acc:AAEL003007]	0.000557524	0.000159985	2.21097	down
GUA	CUST_1166_PI426438706	AAEL003216-RA	conserved hypothetical protein [Source:VB External Description;Acc:AAEL003216]	0.00035879	6.52891e-05	2.68905	down
GUA	CUST_538_PI426497014	AAEL003434-RA	alpha-amylase [Source:VB External Description;Acc:AAEL003434]	0.000503835	0.000129245	3.18608	down
GUA	CUST_471_PI426497014	AAEL003738-RA	conserved hypothetical protein [Source:VB External Description;Acc:AAEL003738]	0.000275478	3.95251e-05	2.83492	down
GUA	CUST_1017_PI426497014	AAEL005744-RA	DEAD box ATP-dependent RNA helicase [Source:VB External Description;Acc:AAEL005744]	0.000574295	0.000172288	2.08312	down
GUA	CUST_1105_PI426497014	AAEL006734-RA	cytochrome oxidase biogenesis protein (oxa1 mitochondrial) [Source:VB External Description;Acc:AAEL006734]	0.000246484	2.15372e-05	2.00409	down
GUA	CUST_1908_PI426497014	AAEL007835-RA	serine/threonine protein kinase [Source:VB External Description;Acc:AAEL007835]	0.000506486	0.000132127	4.24874	down
GUA	CUST_1678_PI426438706	AAEL008079-RA	trypsin-alpha, putative [Source:VB External Description;Acc:AAEL008079]	0.000281067	4.15491e-05	2.19898	down
GUA	CUST_1682_PI426438706	AAEL008085-RA	trypsin [Source:VB External Description;Acc:AAEL008085]	0.000976424	0.000438579	2.84236	down
GUA	CUST_1683_PI426438706	AAEL008093-RA	trypsin [Source:VB External Description;Acc:AAEL008093]	0.000202449	6.1615e-06	7.94414	down
GUA	CUST_1695_PI426438706	AAEL010195-RA	#N/A	0.00035879	6.94978e-05	10.9871	down
GUA	CUST_1697_PI426438706	AAEL010196-RA	trypsin [Source:VB External Description;Acc:AAEL010196]	0.000215962	9.51054e-06	12.0477	down
GUA	CUST_1702_PI426438706	AAEL010203-RA	#N/A	0.000397501	8.64133e-05	9.57588	down
GUA	CUST_1743_PI426497014	AAEL010710-RA	#N/A	0.000560112	0.000164751	4.29919	down
GUA	CUST_2051_PI426497014	AAEL011512-RA	#N/A	0.000832315	0.000329307	4.34289	down
GUA	CUST_621_PI426438706	AAEL012636-RA	#N/A	0.000822971	0.000311298	2.22086	down
GUA	CUST_1730_PI426438706	AAEL013628-RA	trypsin-eta, putative [Source:VB External Description;Acc:AAEL013628]	0.00095764	0.000412202	2.554	down
GUA	CUST_1732_PI426438706	AAEL013629-RA	trypsin-alpha, putative [Source:VB External Description;Acc:AAEL013629]	0.000255225	3.21805e-05	2.2812	down
GUA	CUST_1736_PI426438706	AAEL013707-RA	trypsin [Source:VB External Description;Acc:AAEL013707]	0.000832315	0.000323298	6.50742	down
GUA	CUST_1738_PI426438706	AAEL013712-RA	Trypsin 5G1 Precursor (EC 3.4.21.4) [Source:VB External Description;Acc:AAEL013712]	0.000246484	1.45141e-05	14.8521	down
GUA	CUST_1741_PI426438706	AAEL013714-RA	#N/A	0.000246484	2.25051e-05	11.0315	down
GUA	CUST_1744_PI426438706	AAEL013715-RA	trypsin [Source:VB External Description;Acc:AAEL013715]	0.000249281	2.60119e-05	8.8899	down
GUA	CUST_17_PI426438706	AAEL014412-RA	cytochrome P450 [Source:VB External Description;Acc:AAEL014412]	0.000866153	0.000356313	4.66557	down
GUA	CUST_2364_PI426497014	AAEL014662-RA	AMP dependent coa ligase [Source:VB External Description;Acc:AAEL014662]	0.000255225	2.79779e-05	2.65091	down
GUA	CUST_2256_PI426497014	AAEL014901-RA	conserved hypothetical protein [Source:VB External Description;Acc:AAEL014901]	0.000992716	0.000457513	2.03079	down
GUA	CUST_2233_PI426497014	AAEL017135-RA	0	0.00012284	1.06818e-06	2.91129	down
CAL	CUST_1980_PI426438706	AAEL000559-RA	glycosyl transferase [Source:VB External Description;Acc:AAEL000559]	0.000153872	0.00064313	2.31493	up
CAL	CUST_221_PI426438706	AAEL001312-RA	cytochrome P450 [Source:VB External Description;Acc:AAEL001312]	6.91039e-06	0.000199917	20.4823	up
CAL	CUST_2004_PI426438706	AAEL001928-RA	Actin-1 [Source:VB External Description;Acc:AAEL001928]	3.22036e-05	0.000302488	3.16517	up
CAL	CUST_7_PI426438706	AAEL002031-RA	cytochrome P450 [Source:VB External Description;Acc:AAEL002031]	6.57925e-05	0.000418513	3.80485	up
CAL	CUST_1788_PI426438706	AAEL002288-RA	serine protease [Source:VB External Description;Acc:AAEL002288]	2.44742e-07	5.60459e-05	5.44812	up
CAL	CUST_1790_PI426438706	AAEL002301-RA	serine protease [Source:VB External Description;Acc:AAEL002301]	3.56645e-05	0.000302488	3.35861	up
CAL	CUST_28_PI426466772	AAEL002524-RA	C-Type lectin (CTL). [Source:VB External Description;Acc:AAEL002524]	1.40583e-05	0.00020121	5.4257	up
CAL	CUST_1792_PI426438706	AAEL002585-RA	serine protease [Source:VB External Description;Acc:AAEL002585]	0.000287826	0.000983763	2.30446	up
CAL	CUST_2079_PI426438706	AAEL003483-RA	conserved hypothetical protein [Source:VB External Description;Acc:AAEL003483]	1.0476e-05	0.000199917	9.62935	up
CAL	CUST_304_PI426497014	AAEL003586-RA	neuronal cell adhesion molecule [Source:VB External Description;Acc:AAEL003586]	0.000246253	0.000879999	3.13886	up
CAL	CUST_1830_PI426438706	AAEL003686-RA	serine protease inhibitor (serpin) homologue - unlikely to be inhibitory. [Source:VB External Description;Acc:AAEL003686]	9.42378e-06	0.000199917	2.49483	up
CAL	CUST_385_PI426438706	AAEL004022-RA		6.83548e-05	0.00042306	3.80021	up
CAL	CUST_795_PI426438706	AAEL004501-RA	s-adenosylmethionine synthetase [Source:VB External Description;Acc:AAEL004501]	5.19573e-05	0.000379298	3.48235	up
CAL	CUST_1837_PI426438706	AAEL005093-RA	Clip-domain serine protease, family B. [Source:VB External Description;Acc:AAEL005093]	2.04271e-05	0.000259878	2.95973	up
CAL	CUST_2128_PI426438706	AAEL005187-RA	laminin gamma 1 chain [Source:VB External Description;Acc:AAEL005187]	1.17331e-06	0.000115561	2.81609	up
CAL	CUST_1844_PI426438706	AAEL005673-RA	#N/A	3.76155e-06	0.000199917	2.42904	up
CAL	CUST_190_PI426438706	AAEL006798-RA	cytochrome P450 [Source:VB External Description;Acc:AAEL006798]	3.73694e-05	0.000305628	3.69291	up
CAL	CUST_1698_PI426497014	AAEL007238-RA	conserved hypothetical protein [Source:VB External Description;Acc:AAEL007238]	0.000106162	0.000506483	3.1115	up
CAL	CUST_1574_PI426497014	AAEL008388-RA	ATP-binding cassette sub-family A member 3, putative [Source:VB External Description;Acc:AAEL008388]	0.000208932	0.000759452	2.61261	up
CAL	CUST_1476_PI426497014	AAEL008473-RA	cysteine-rich venom protein, putative [Source:VB External Description;Acc:AAEL008473]	6.46846e-05	0.000418513	4.06436	up
CAL	CUST_10_PI426466768	AAEL008607-RA	tep3 [Source:VB External Description;Acc:AAEL008607]	1.0092e-05	0.000199917	2.85171	up
CAL	CUST_1949_PI426497014	AAEL008658-RA	conserved hypothetical protein [Source:VB External Description;Acc:AAEL008658]	7.73763e-05	0.000445289	2.2107	up
CAL	CUST_2057_PI426438706	AAEL009459-RA	hypothetical protein [Source:VB External Description;Acc:AAEL009459]	0.00017521	0.000657756	3.09873	up
CAL	CUST_1408_PI426438706	AAEL009570-RA	hypothetical protein [Source:VB External Description;Acc:AAEL009570]	0.000146343	0.00064313	2.98336	up
CAL	CUST_1212_PI426438706	AAEL010163-RA	conserved hypothetical protein [Source:VB External Description;Acc:AAEL010163]	0.000151074	0.00064313	2.62552	up
CAL	CUST_1173_PI426438706	AAEL010678-RA	conserved hypothetical protein [Source:VB External Description;Acc:AAEL010678]	0.000172096	0.000656832	3.25767	up
CAL	CUST_20_PI426466772	AAEL011453-RA	C-Type lectin (CTL). [Source:VB External Description;Acc:AAEL011453]	2.97744e-05	0.000296449	10.3625	up
CAL	CUST_2138_PI426438706	AAEL011604-RA	perlecan [Source:VB External Description;Acc:AAEL011604]	0.000142393	0.00064313	2.17959	up
CAL	CUST_1081_PI426438706	AAEL011777-RA	serine protease inhibitor (serpin), likely cleavage at K/A. [Source:VB External Description;Acc:AAEL011777]	1.26968e-05	0.00020121	2.29334	up
CAL	CUST_21_PI426466772	AAEL012353-RA	C-Type lectin (CTL). [Source:VB External Description;Acc:AAEL012353]	0.000270062	0.000937034	6.43634	up
CAL	CUST_1630_PI426497014	AAEL013608-RA	sugar transporter [Source:VB External Description;Acc:AAEL013608]	1.29476e-05	0.00020121	3.00331	up
CAL	CUST_1941_PI426438706	AAEL013933-RA	#N/A	0.000170424	0.000656832	2.39289	up
CAL	CUST_1948_PI426438706	AAEL014078-RA	serine protease inhibitor, serpin [Source:VB External Description;Acc:AAEL014078]	5.32431e-06	0.000199917	2.61478	up
CAL	CUST_1958_PI426438706	AAEL014141-RA	#N/A	0.000249781	0.000879999	4.82844	up
CAL	CUST_290_PI426438706	AAEL014606-RA	cytochrome P450 [Source:VB External Description;Acc:AAEL014606]	9.86128e-05	0.000494525	2.84858	up
CAL	CUST_323_PI426438706	AAEL014607-RA	cytochrome P450 [Source:VB External Description;Acc:AAEL014607]	7.97242e-05	0.000445289	12.9896	up
CAL	CUST_286_PI426438706	AAEL014617-RA	#N/A	1.32028e-05	0.00020121	12.7756	up
CAL	CUST_2271_PI426497014	AAEL014668-RA	#N/A	2.67926e-05	0.000292167	23.2633	up
CAL	CUST_133_PI426438706	AAEL014893-RA	cytochrome P450 [Source:VB External Description;Acc:AAEL014893]	2.95709e-05	0.000296449	14.1873	up
CAL	CUST_149_PI426466772	AAEL003007-RA	hypothetical protein [Source:VB External Description;Acc:AAEL003007]	9.93369e-05	0.000494525	2.37227	down
CAL	CUST_1505_PI426438706	AAEL003286-RA	alkaline phosphatase [Source:VB External Description;Acc:AAEL003286]	0.000121843	0.000569431	12.7335	down
CAL	CUST_277_PI426438706	AAEL003748-RA	cytochrome P450 [Source:VB External Description;Acc:AAEL003748]	7.34514e-05	0.000442642	3.29982	down
CAL	CUST_1288_PI426438706	AAEL005270-RA	conserved hypothetical protein [Source:VB External Description;Acc:AAEL005270]	6.3661e-05	0.000418513	2.62512	down
CAL	CUST_1678_PI426438706	AAEL008079-RA	trypsin-alpha, putative [Source:VB External Description;Acc:AAEL008079]	0.000146682	0.00064313	3.02149	down
CAL	CUST_712_PI426438706	AAEL008218-RA	serine-type enodpeptidase, [Source:VB External Description;Acc:AAEL008218]	0.000169957	0.000656832	4.48701	down
CAL	CUST_517_PI426438706	AAEL010370-RA	aldehyde oxidase [Source:VB External Description;Acc:AAEL010370]	9.39471e-05	0.000494525	2.16385	down
CAL	CUST_122_PI426466772	AAEL010920-RA	conserved hypothetical protein [Source:VB External Description;Acc:AAEL010920]	1.56834e-05	0.000211265	7.23037	down
CAL	CUST_2051_PI426497014	AAEL011512-RA	#N/A	0.000184085	0.000679925	4.24352	down
CAL	CUST_1159_PI426497014	AAEL012933-RA	#N/A	0.000165937	0.000656832	2.22867	down
CAL	CUST_1732_PI426438706	AAEL013629-RA	trypsin-alpha, putative [Source:VB External Description;Acc:AAEL013629]	9.63282e-05	0.000494525	3.2107	down
S3 Table : list of genes significantly up and down regulated in the three studied populations
